# Supplementary material for: Prevalence of antibiotic resistance genes its association with microbiota in raw milk of northwest Xinjiang
Source: Front Microbiol. 2025 Jul 11;16:1595051. doi: 10.3389/fmicb.2025.1595051 (PMC12289685; doi:10.3389/fmicb.2025.1595051)
Supplement: Supplementary file 4 [file Table_4.xlsx]

## Sheet: Gene copy number
Assay	M1.1	M1.2	M1.3	M2.1	M2.2	M2.3	M3.1	M3.2	M3.3	M4.1	M4.2	M4.3
16S rRNA	5658.37	5210.4	6106.34	5767.88	7061.32	6414.6	11063	12158.3	11855.6	11368.9	10667	9965.15
aac	0	0	0	0	0	0	0	0	0	0	0	0
aac(6')-Ib(aka aacA4)-01	0	0	0	0	0	0	0	0	0	0	0	0
aac(6')-Ib(aka aacA4)-02	0	0	0	0	0	0	0	0	0	0	0	0
aac-(6′)-lb-cr	25.63	20.81	17.27	0	0	0	0	0	0	0	0	0
aadA-01	0	0	0	0	0	0	0	0	0	0	0	0
aadA-02	0	0	0	0	0	0	0	0	0	0	0	0
aadA1	0	0	0	0	0	0	26.57	22.18	30.95	0	0	0
aadA-1-01	0	0	0	0	0	0	0	0	0	0	0	0
aadA-1-02	0	0	0	0	0	0	0	0	0	0	0	0
aadA2-02	0	0	0	0	0	0	0	0	0	0	0	0
aadA2-03	0	0	0	0	0	0	0	0	0	0	0	0
aadA25	0	0	0	0	0	0	0	0	0	1.95	1.82	2.07
aadE	0	0	0	0	0	0	0	0	0	20.73	15.7	18.22
acrA-01	0	0	0	0	0	0	0	0	0	0	0	0
acrA-04	0	0	0	0	0	0	0	0	0	0	0	0
adeA	0	0	0	0	0	0	0	0	0	0	0	0
ampC-01	0	0	0	0	0	0	0	0	0	0	0	0
ampC-05	0	0	0	0	0	0	0	0	0	0	0	0
ampC-06	0	0	0	0	0	0	0	0	0	0	0	0
ampC-09	0	0	0	0	0	0	0	0	0	0	0	0
aph(2')-Id-01	0	0	0	0	0	0	0	0	0	0	0	0
aphA3-01	0	0	0	20.39	26.64	14.14	0	0	0	0	0	0
aphA3-02	0	0	0	0	0	0	23.44	12.64	18.04	0	0	0
blaCTX-M-05	0	0	0	0	0	0	2.39	1.71	1.02	0	0	0
blaCTX-M-06	0	0	0	0	0	0	0	0	0	0	0	0
blaPAO	52.91	78.21	65.56	106	95.19	116.8	25.76	29.61	21.91	60.76	67.87	53.65
blaSHV-01	1.73	2.91	2.32	0	0	0	9.39	10.97	7.8	31.93	22.78	41.08
blaTEM	0	0	0	0	0	0	0	0	0	0	0	0
catB2	0	0	0	0	0	0	0	0	0	0	0	0
cfr	0	0	0	0	0	0	0	0	0	0	0	0
cfxA	0	0	0	0	0	0	0	0	0	0	0	0
cIntI-1(class1)	1.88	1.87	1.88	24.48	39.73	54.97	0	0	0	34.32	40.55	28.09
cmeA	0	0	0	0	0	0	0	0	0	0	0	0
cmx(A)	71.14	90.67	51.6	160.87	186.45	173.66	201.33	234.59	217.96	0	0	0
copB	0	0	0	0	0	0	0	0	0	0	0	0
cphA-01	0	0	0	0	0	0	0	0	0	0	0	0
cphA-02	0	0	0	0	0	0	0	0	0	0	0	0
emrD	0	0	0	0	0	0	0	0	0	0	0	0
ermA	0	0	0	0	0	0	0	0	0	0	0	0
ermA/ermTR	0	0	0	0	0	0	0	0	0	0	0	0
ermT-02	0	0	0	0	0	0	0	0	0	0	0	0
ermX	0	0	0	0	0	0	0	0	0	0	0	0
fabK	0	0	0	0	0	0	0	0	0	0	0	0
fosX	1.25	1.31	1.31	0	0	0	0	0	0	1.75	1.54	1.33
fox5	0	0	0	0	0	0	0	0	0	0	0	0
IncNrep	61.01	60.01	59.01	0	0	0	0	0	0	0	0	0
intI-1(clinic)	0	0	0	0	0	0	1.76	1.8	1.72	0	0	0
intl2-02	0	0	0	0	0	0	0	0	0	2.69	1.11	1.9
IS26	0	0	0	0	0	0	0	0	0	0	0	0
IS3	0	0	0	1.53	2.65	3.76	0	0	0	21.12	25	28.88
IS613	0	0	0	0	0	0	0	0	0	0	0	0
lnuB-02	0	0	0	0	0	0	0	0	0	0	0	0
lnuC	0	0	0	0	0	0	0	0	0	0	0	0
mexF	0	0	0	0	0	0	0	0	0	0	0	0
msrC-01	0	0	0	0	0	0	0	0	0	0	0	0
mtrD-02	0	0	0	0	0	0	0	0	0	0	0	0
nisB	0	0	0	0	0	0	0	0	0	0	0	0
oprD	0	0	0	0	0	0	0	0	0	0	0	0
optrA	0	0	0	0	0	0	0	0	0	0	0	0
pcoB	0	0	0	0	0	0	0	0	0	0	0	0
pNI105map-F	0	0	0	0	0	0	0	0	0	0	0	0
qacEdelta1-01	0	0	0	0	0	0	22.47	62.2	42.34	28.98	17.43	23.21
qacEdelta1-02	0	0	0	0	0	0	35.07	53.63	72.18	48.13	53.19	58.24
qacH-01	0	0	0	0	0	0	0	0	0	0	0	0
qepA	0	0	0	0	0	0	0	0	0	4.06	4.36	3.76
qnrA	0	0	0	0	0	0	0	0	0	0	0	0
sat4	0	0	0	0	0	0	0	0	0	0	0	0
str	0	0	0	0	0	0	0	0	0	0	0	0
strA	0	0	0	0	0	0	0	0	0	0	0	0
strB	0	0	0	0	0	0	0	0	0	0	0	0
sul2	0	0	0	0	0	0	0	0	0	0	0	0
sulA/folP-03	13.66	12.03	15.29	29.16	41.63	16.68	6.17	6.48	6.8	3.32	3.34	3.29
tet(34)	0	0	0	0	0	0	0	0	0	0	0	0
tetB-01	0	0	0	0	0	0	0	0	0	0	0	0
tetB-02	0	0	0	0	0	0	0	0	0	0	0	0
tetM-01	0	0	0	0	0	0	0	0	0	0	0	0
tetM-02	0	0	0	0	0	0	0	0	0	14.86	43.64	29.25
tetPB-05	0	0	0	0	0	0	0	0	0	0	0	0
tetQ	0	0	0	35.22	36.28	37.33	0	0	0	57.2	39.86	74.54
tetT	0	0	0	0	0	0	0	0	0	0	0	0
tetW-01	0	0	0	0	0	0	0	0	0	0	0	0
tnpA-01	0	0	0	0	0	0	35.68	48.31	23.05	43.99	39.19	34.39
tnpA-02	0	0	0	0	0	0	48.46	46.71	50.2	0	0	0
tnpA-03	46.94	53.38	59.81	271.07	213.63	156.18	150.86	152.67	151.77	145.28	119.18	93.08
tnpA-04	0	0	0	0	0	0	0	0	0	0	0	0
tnpA-05	0	0	0	0	0	0	0	0	0	0	0	0
tnpA-06	0	0	0	0	0	0	64.03	50.03	57.03	0	0	0
tnpA-07	0	0	0	50.46	29.39	71.53	0	0	0	0	0	0
tolC-03	0	0	0	0	0	0	0	0	0	0	0	0
ttgB	0	0	0	0	0	0	0	0	0	0	0	0
vanC-03	0	0	0	0	0	0	0	0	0	0	0	0
vanD	0	0	0	0	0	0	0	0	0	0	0	0
vanSB	0	0	0	0	0	0	0	0	0	0	0	0
vanWG	0	0	0	0	0	0	0	0	0	0	0	0
vanXD	6.98	11.31	15.63	36.05	22.95	29.5	8.37	10.36	8.77	2.91	6.24	4.58
vanYD-01	0	0	0	0	0	0	0	0	0	0	0	0
vatC-01	0	0	0	0	0	0	0	0	0	0	0	0
vatE-01	22.31	16.12	23.68	20.8	23.19	21.12	25.56	22.24	18.91	5.13	4.8	4.47
vgaA-01	0	0	0	0	0	0	0	0	0	0	0	0
vgaB-01	0	0	0	0	0	0	32.76	29.19	25.62	26.49	54.1	40.3
yceE/mdtG-01	0	0	0	0	0	0	39.63	42.41	45.19	0	0	0
yceL/mdtH-01	0	0	0	0	0	0	0	0	0	0	0	0
yceL/mdtH-02	0	0	0	0	0	0	0	0	0	0	0	0
yceL/mdtH-03	0	0	0	0	0	0	0	0	0	0	0	0
yidY/mdtL-01	0	0	0	0	0	0	0	0	0	0	0	0
