# Supplementary material for: Prevalence of antibiotic resistance genes its association with microbiota in raw milk of northwest Xinjiang
Source: Front Microbiol. 2025 Jul 11;16:1595051. doi: 10.3389/fmicb.2025.1595051 (PMC12289685; doi:10.3389/fmicb.2025.1595051)
Supplement: Supplementary file 5 [file Table_5.xlsx]

## Sheet: Sheet1
Assay	M1-1	M1-2	M1-3
aac-6-lb-cr	21756.8	15340.8	13121.4
blaPAO	44914.4	57652.4	49815
blaSHV-01	1469.59	2146.12	1761.81
cIntI-1	1594.71	1379.5	1428.55
cmx	60388	66837.1	39206.3
fosX	1062.32	966.7	995.32
IncNrep	51788.8	44236.5	44836.1
sulA-03	11594.8	8868.79	11617.3
tnpA-03	39845.7	39348.3	45444.9
vanXD	5924.96	8338.05	11875
vatE-01	18937.8	11882.6	17993.5
