# Supplementary material for: Prevalence of antibiotic resistance genes its association with microbiota in raw milk of northwest Xinjiang
Source: Front Microbiol. 2025 Jul 11;16:1595051. doi: 10.3389/fmicb.2025.1595051 (PMC12289685; doi:10.3389/fmicb.2025.1595051)
Supplement: Supplementary file 6 [file Table_6.xlsx]

## Sheet: Sheet1
Assay	M2-1	M2-2	M2-3
aphA3-01	15574.8	21398.3	10280
blaPAO	80962.3	76460.9	84908.2
cIntI-1	18698.6	31912.1	39961.1
cmx	122871	149764	126242
IS3	1168.94	2127.63	2732.49
sulA-03	22271.8	33439.7	12125.2
tetQ	26901.1	29141.4	27136.8
tnpA-03	207042	171597	113535
tnpA-07	38541.8	23607.2	51998.6
vanXD	27534.3	18433.9	21445.1
vatE-01	15887	18627.6	15353.7
