# Supplementary material for: Prevalence of antibiotic resistance genes its association with microbiota in raw milk of northwest Xinjiang
Source: Front Microbiol. 2025 Jul 11;16:1595051. doi: 10.3389/fmicb.2025.1595051 (PMC12289685; doi:10.3389/fmicb.2025.1595051)
Supplement: Supplementary file 7 [file Table_7.xlsx]

## Sheet: Sheet1
Assay	M3-1	M3-2	M3-3
aadA1	18724.5	16562.1	22968.7
aphA3-02	16518.8	9438.33	13387.3
blaCTX-M-05	1684.54	1277.33	756.43
blaPAO	18151.8	22110.8	16260.8
blaSHV-01	6617.34	8192.21	5789.76
cmx	141875	175170	161761
intI-1	1239.35	1344.56	1277.36
qacEdelta1-01	15834.2	46444.9	31422.6
qacEdelta1-02	24713.2	40046.3	53568.3
sulA-03	4348.92	4838.02	5047.6
tnpA-01	25142.8	36072.6	17107.6
tnpA-02	34149.3	34879.3	37255.2
tnpA-03	106309	113999	112636
tnpA-06	45120.1	37357.2	42324.2
vanXD	5899.23	7736.02	6508.12
vatE-01	18010.9	16607.7	14034.3
vgaB-01	23084.6	21796.3	19013
mdtG-01	27925.7	31669.2	33537.3
