# Supplementary material for: Prevalence of antibiotic resistance genes its association with microbiota in raw milk of northwest Xinjiang
Source: Front Microbiol. 2025 Jul 11;16:1595051. doi: 10.3389/fmicb.2025.1595051 (PMC12289685; doi:10.3389/fmicb.2025.1595051)
Supplement: Supplementary file 8 [file Table_8.xlsx]

## Sheet: Sheet1
Assay	M4-1	M4-2	M4-3
aadA25	1475.41	1264.83	1514.52
aadE	15691.9	10912.7	13337.9
blaPAO	45995.7	47177	39276.9
blaSHV-01	24170.7	15833.4	30075.4
cIntI-1	25978.8	28187	20565
fosX	1325.94	1071.25	974.6
intl2-02	2037.13	772.09	1390.98
IS3	15988.4	17377.6	21143.8
qacEdelta1-01	21938.3	12116	16991.5
qacEdelta1-02	36434.4	36972.6	42637.7
qepA	3073.77	3031.19	2752.22
sulA-03	2512.05	2320.68	2409.05
tetM-02	11248.8	30333.9	21413.8
tetQ	43300.4	27707.4	54570.9
tnpA-01	33300.4	27241.1	25177.2
tnpA-03	109976	82842.9	68144.4
vanXD	2203.47	4337.81	3353.91
vatE-01	3883.8	3336.94	3271.55
vgaB-01	20053	37606.1	29503.5
